# Supplementary material for: Selection of Non-Saccharomyces Wine Yeasts for the Production of Leavened Doughs
Source: Microorganisms. 2022 Sep 15;10(9):1849. doi: 10.3390/microorganisms10091849 (PMC9501029; doi:10.3390/microorganisms10091849)
Supplement: Supplementary file 1 [file microorganisms-10-01849-s001.zip]

Archive with 1 entries (1 files):
- microorganisms-1879041-supplementary.pdf
